# Supplementary material for: Are generalists more innovative than specialists? A comparison of innovative abilities in two wild sympatric mouse lemur species
Source: R Soc Open Sci. 2018 Aug 15;5(8):180480. doi: 10.1098/rsos.180480 (PMC6124029; doi:10.1098/rsos.180480)
Supplement: Data table [file rsos180480supp1.xlsx]

## Sheet: MS_data
ID	species	sex	BMI	task	task_solved	trials_total	trials_solved	errors	trials_failed	rate_success	exploration_speed	active_exploration	neophilia	passive_exploration	success_latency	approach_latency	manipulation	contact	persistence	change_latency
06E4_715D	Mmu	F	0,79	1	1	25	20	4	1	0,80	0,75	1,82	0,19	-0,07	18,91	40,93	5,68	26,78	0,46	NA
06E4_715D	Mmu	F	0,76	2	1	12	10	0	2	0,83	0,75	1,82	0,19	-0,07	14,11	102,17	10,82	24,62	0,58	5,51
06E4_715D	Mmu	F	0,76	3	1	33	13	1	19	0,39	0,75	1,82	0,19	-0,07	114,68	50,73	23,96	55,56	0,35	31,13
0757_AE0E	Mbe	F	0,44	1	1	16	16	0	0	1,00	0,25	1,37	1,63	0,36	53,46	52,85	9,86	27,59	0,39	NA
0757_AE0E	Mbe	F	0,41	2	1	18	18	0	0	1,00	0,25	1,37	1,63	0,36	13,61	28,36	6,57	12,37	0,44	4,75
0757_AE0E	Mbe	F	0,41	3	1	11	10	0	1	0,91	0,25	1,37	1,63	0,36	72,23	82,65	26,87	62,61	0,53	53,72
0757_B602	Mmu	M	0,72	1	1	13	12	1	0	0,92	0,21	0,38	-1,57	0,55	8,87	18,37	1,34	5,78	0,44	NA
0757_B602	Mmu	M	0,71	2	1	42	19	19	4	0,45	0,21	0,38	-1,57	0,55	24,02	27,78	14,09	28,96	0,70	0,00
0757_B831	Mbe	M	0,46	1	1	41	39	0	2	0,95	0,19	0,22	-0,03	1,01	21,75	74,34	4,70	19,38	0,39	NA
0757_B831	Mbe	M	0,47	2	1	24	19	5	0	0,79	0,19	0,22	-0,03	1,01	18,21	43,29	11,15	15,71	0,68	0,30
0757_B831	Mbe	M	0,51	3	1	20	18	0	2	0,90	0,19	0,22	-0,03	1,01	67,37	82,87	14,06	39,39	0,37	50,33
0757_BDCB	Mbe	M	0,36	1	1	51	30	10	11	0,59	0,38	-0,60	0,18	0,06	45,36	52,07	4,60	32,74	0,22	NA
0757_BDCB	Mbe	M	0,30	2	1	17	12	5	0	0,71	0,38	-0,60	0,18	0,06	20,11	7,67	11,19	19,45	0,53	4,38
0757_BDCB	Mbe	M	0,30	3	1	21	10	9	2	0,48	0,38	-0,60	0,18	0,06	50,03	5,98	28,49	59,39	0,54	54,83
0757_CA2C	Mbe	M	0,31	1	1	34	30	0	4	0,88	0,36	-0,34	-0,82	1,23	12,33	83,66	5,63	11,31	0,50	NA
0757_CA2C	Mbe	M	0,31	2	1	47	28	13	6	0,60	0,36	-0,34	-0,82	1,23	46,77	25,21	14,23	25,52	0,52	0,16
0757_CA2C	Mbe	M	0,52	3	1	37	20	13	4	0,54	0,36	-0,34	-0,82	1,23	82,68	4,17	33,12	59,48	0,55	30,32
0757_D7C9	Mmu	M	0,79	1	1	43	35	6	2	0,81	0,32	-1,78	-0,22	0,47	22,72	17,30	2,27	16,76	0,23	NA
0757_D7C9	Mmu	M	0,77	2	1	14	11	3	0	0,79	0,32	-1,78	-0,22	0,47	20,06	36,23	9,25	18,69	0,53	3,17
0757_D7C9	Mmu	M	0,76	3	1	29	19	0	10	0,66	0,32	-1,78	-0,22	0,47	52,05	20,79	24,27	59,36	0,38	25,59
0757_FA7D	Mbe	F	0,43	1	1	26	19	7	0	0,73	0,27	1,04	-0,01	0,53	11,43	16,99	4,18	8,91	0,52	NA
0757_FA7D	Mbe	F	0,43	2	1	13	10	0	3	0,77	0,27	1,04	-0,01	0,53	55,46	69,41	27,93	52,81	0,46	10,33
0757_FA7D	Mbe	F	0,43	3	1	12	12	0	0	1,00	0,27	1,04	-0,01	0,53	60,34	9,03	21,10	40,36	0,54	2,51
075A_3CE2	Mmu	M	0,74	1	1	11	11	0	0	1,00	0,28	-1,54	-0,88	1,23	13,86	85,16	4,60	12,53	0,44	NA
075A_3CE2	Mmu	M	0,74	2	1	20	11	4	5	0,55	0,28	-1,54	-0,88	1,23	50,84	50,78	15,38	49,59	0,42	11,69
075A_3CE2	Mmu	M	0,74	3	1	13	13	0	0	1,00	0,28	-1,54	-0,88	1,23	162,31	38,35	95,23	143,96	0,62	81,86
075A_42A9	Mbe	M	0,44	1	1	11	11	0	0	1,00	0,72	1,95	1,63	-1,04	35,12	40,47	8,23	20,90	0,40	NA
075A_42A9	Mbe	M	0,44	2	1	12	12	0	0	1,00	0,72	1,95	1,63	-1,04	4,51	36,13	1,25	4,28	0,65	0,00
075A_42A9	Mbe	M	0,44	3	1	19	18	1	0	0,95	0,72	1,95	1,63	-1,04	45,00	12,34	13,80	28,95	0,47	24,08
075A_47A9	Mbe	M	0,48	1	1	13	11	2	0	0,85	0,20	0,33	-0,93	0,80	49,39	13,41	19,25	43,37	0,53	NA
075A_47A9	Mbe	M	0,48	2	1	20	12	6	2	0,60	0,20	0,33	-0,93	0,80	12,86	15,06	12,09	27,46	0,64	0,95
075A_47A9	Mbe	M	0,48	3	1	14	10	0	4	0,71	0,20	0,33	-0,93	0,80	90,44	9,93	39,53	78,36	0,50	65,33
075A_6495	Mmu	F	0,71	1	1	12	12	0	0	1,00	0,34	-0,73	1,63	-0,28	30,94	19,47	12,86	29,28	0,42	NA
075A_6495	Mmu	F	0,71	2	1	11	11	0	0	1,00	0,34	-0,73	1,63	-0,28	34,83	6,65	18,94	34,20	0,53	0,00
075A_6495	Mmu	F	0,69	3	1	33	21	0	12	0,64	0,34	-0,73	1,63	-0,28	83,14	36,47	70,33	115,68	0,53	31,86
075A_72A6	Mmu	M	0,64	1	1	22	15	6	1	0,68	0,32	-1,54	-1,63	0,76	39,30	26,78	10,18	32,70	0,39	NA
075A_72A6	Mmu	M	0,64	2	1	12	12	0	0	1,00	0,32	-1,54	-1,63	0,76	26,87	22,53	13,00	26,21	0,46	14,42
075A_791B	Mmu	M	0,73	1	1	16	11	5	0	0,69	0,38	-2,10	-0,38	1,11	11,86	12,22	3,41	9,88	0,59	NA
075A_791B	Mmu	M	0,73	2	1	12	12	0	0	1,00	0,38	-2,10	-0,38	1,11	23,59	31,25	12,60	19,08	0,71	7,78
075A_791B	Mmu	M	0,73	3	1	12	11	0	1	0,92	0,38	-2,10	-0,38	1,11	145,56	52,65	52,48	84,02	0,60	118,22
075A_7ACF	Mmu	M	0,75	1	1	11	11	0	0	1,00	0,39	0,03	-0,23	-0,34	27,73	36,54	7,18	22,57	0,33	NA
075A_7ACF	Mmu	M	0,75	2	1	12	12	0	0	1,00	0,39	0,03	-0,23	-0,34	55,70	17,03	18,59	42,39	0,65	3,98
075A_7ACF	Mmu	M	0,75	3	1	12	11	0	1	0,92	0,39	0,03	-0,23	-0,34	109,49	59,42	32,38	75,21	0,36	59,03
075D_FC78	Mmu	M	0,68	1	1	11	10	1	0	0,91	0,15	3,63	0,11	0,79	40,95	54,13	6,92	30,37	0,27	NA
075D_FC78	Mmu	M	0,68	2	1	18	13	4	1	0,72	0,15	3,63	0,11	0,79	25,83	18,46	18,75	33,34	0,64	0,73
076D_3E08	Mmu	M	0,67	1	1	15	14	1	0	0,93	0,23	1,63	1,63	0,02	32,75	73,27	2,60	18,98	0,25	NA
076D_3E08	Mmu	M	0,67	2	1	11	10	1	0	0,91	0,23	1,63	1,63	0,02	72,00	70,16	21,80	50,22	0,44	10,20
06E4_9B52	Mmu	M	0,90	1	1	28	25	3	0	0,89	0,31	1,66	1,63	0,31	20,42	62,82	2,99	16,55	0,27	NA
06E4_9B52	Mmu	M	0,84	2	1	22	16	6	0	0,73	0,31	1,66	1,63	0,31	10,78	15,92	2,98	7,35	0,47	0,00
06E4_9B52	Mmu	M	0,79	3	0	14	0	14	0	0,00	0,31	1,66	1,63	0,31	NA	NA	NA	NA	NA	NA
0757_BF40	Mbe	F	0,42	1	1	30	17	5	8	0,57	0,15	0,81	1,63	1,60	32,47	62,57	5,82	31,13	0,29	NA
0757_BF40	Mbe	F	0,50	2	0	5	0	5	0	0,00	0,15	0,81	1,63	1,60	NA	NA	NA	NA	NA	NA
0757_C5AD	Mmu	M	0,69	1	0	5	0	5	0	0,00	0,27	-0,51	0,01	0,23	NA	NA	NA	NA	NA	NA
0757_D1E9	Mmu	M	0,63	1	1	21	12	7	2	0,57	0,29	-0,62	0,09	0,11	17,64	40,74	2,05	12,27	0,28	NA
0757_D1E9	Mmu	M	0,60	2	1	30	22	2	6	0,73	0,29	-0,62	0,09	0,11	21,99	13,72	8,12	35,51	0,35	1,48
0757_D1E9	Mmu	M	0,60	3	0	8	0	8	0	0,00	0,29	-0,62	0,09	0,11	NA	NA	NA	NA	NA	NA
0757_D98F	Mbe	F	0,44	1	1	12	10	1	1	0,83	0,22	-1,51	-3,85	0,26	22,31	55,55	1,20	16,71	0,16	NA
0757_D98F	Mbe	F	0,49	2	1	23	21	2	0	0,91	0,22	-1,51	-3,85	0,26	6,03	4,04	2,07	3,55	0,77	0,00
0757_D98F	Mbe	F	0,53	3	0	9	0	9	0	0,00	0,22	-1,51	-3,85	0,26	NA	NA	NA	NA	NA	NA
0757_E1DE	Mmu	M	0,83	1	0	2	0	2	0	0,00	0,11	-0,26	-0,21	0,78	NA	NA	NA	NA	NA	NA
0757_EEC9	Mbe	M	0,44	1	1	29	11	18	0	0,38	0,51	-3,07	-0,74	-0,60	55,97	69,31	7,13	23,70	0,31	NA
0757_EEC9	Mbe	M	0,47	2	1	36	13	18	5	0,36	0,51	-3,07	-0,74	-0,60	23,41	40,56	2,92	15,68	0,25	0,00
0757_EEC9	Mbe	M	0,51	3	0	5	0	5	0	0,00	0,51	-3,07	-0,74	-0,60	NA	NA	NA	NA	NA	NA
0757_F0FC	Mbe	F	0,45	1	1	26	18	7	1	0,69	0,30	3,54	1,63	1,27	44,56	137,00	17,70	36,72	0,48	NA
0757_F0FC	Mbe	F	0,44	2	1	41	16	23	2	0,39	0,30	3,54	1,63	1,27	18,12	55,44	1,93	8,37	0,37	0,00
0757_F0FC	Mbe	F	0,42	3	0	8	0	8	0	0,00	0,30	3,54	1,63	1,27	NA	NA	NA	NA	NA	NA
0758_01F6	Mmu	M	0,78	1	1	17	11	3	3	0,65	0,45	-2,19	0,11	0,35	55,47	76,69	4,93	33,23	0,21	NA
0758_01F6	Mmu	M	0,80	2	0	12	0	12	0	0,00	0,45	-2,19	0,11	0,35	NA	NA	NA	NA	NA	NA
0758_03A6	Mmu	M	0,76	1	1	26	20	6	0	0,77	0,30	0,70	-1,93	-0,54	31,78	7,88	9,73	19,10	0,53	NA
0758_03A6	Mmu	M	0,76	2	1	12	10	0	2	0,83	0,30	0,70	-1,93	-0,54	33,44	67,99	21,95	36,39	0,62	15,76
0758_03A6	Mmu	M	0,76	3	0	7	1	1	5	0,14	0,30	0,70	-1,93	-0,54	137,83	27,37	58,26	106,16	0,47	102,75
075A_012E	Mmu	F	0,72	1	1	22	20	2	0	0,91	0,96	0,08	-1,16	-1,76	19,86	77,75	1,93	13,04	0,22	NA
075A_012E	Mmu	F	0,72	2	1	15	13	2	0	0,87	0,96	0,08	-1,16	-1,76	23,79	11,19	7,28	20,08	0,42	0,00
075A_012E	Mmu	F	0,72	3	0	10	4	0	6	0,40	0,96	0,08	-1,16	-1,76	173,45	20,94	111,30	163,29	0,64	36,19
075A_11ED	Mmu	F	0,56	1	0	18	1	13	4	0,06	0,23	0,74	1,63	-1,77	67,32	102,36	7,31	48,21	0,11	NA
075A_1DB2	Mmu	M	0,79	1	1	23	15	3	5	0,65	0,36	-1,26	-0,35	-0,01	57,27	67,31	1,57	38,40	0,13	NA
075A_1DB2	Mmu	M	0,79	2	1	12	12	0	0	1,00	0,36	-1,26	-0,35	-0,01	25,76	27,55	4,96	14,85	0,39	6,55
075A_1DB2	Mmu	M	0,77	3	0	27	9	8	10	0,33	0,36	-1,26	-0,35	-0,01	90,31	33,72	9,90	85,29	0,19	23,42
075A_1E7E	Mmu	F	0,65	1	1	25	22	0	3	0,88	0,24	-2,20	1,07	2,09	78,35	65,17	5,30	20,07	0,28	NA
075A_5344	Mbe	F	0,57	1	0	6	0	6	0	0,00	0,52	-0,63	-0,98	-0,13	NA	NA	NA	NA	NA	NA
075A_8AA5	Mmu	F	0,69	1	1	22	20	2	0	0,91	0,31	-2,54	1,63	0,84	51,83	61,22	27,66	44,71	0,58	NA
075A_8AA5	Mmu	F	0,69	2	1	11	11	0	0	1,00	0,31	-2,54	1,63	0,84	73,51	36,36	39,64	67,83	0,37	31,29
075A_8AA5	Mmu	F	0,69	3	0	13	4	0	9	0,31	0,31	-2,54	1,63	0,84	345,41	67,88	165,12	237,05	0,62	156,92
075A_91A3	Mmu	M	0,65	1	0	2	0	2	0	0,00	0,65	1,38	0,51	-0,50	NA	NA	NA	NA	NA	NA
075A_9483	Mmu	M	0,54	1	0	3	1	0	2	0,33	0,24	0,64	-0,22	-1,73	33,61	81,50	2,98	119,12	0,04	NA
075D_FBDE	Mmu	M	0,63	1	0	7	3	2	2	0,43	0,70	0,86	-0,89	-1,04	65,08	30,92	6,40	45,75	0,17	NA
